# Supplementary material for: A new species of rake-legged mite, Caeculus cassiopeiae (Prostigmata, Caeculidae), from Canada and a systematic analysis of its genus
Source: Zookeys. 2020 Apr 13;926:1–23. doi: 10.3897/zookeys.926.48741 (PMC7170984; doi:10.3897/zookeys.926.48741)
Supplement: XML Treatment for Caeculus cassiopeiae [file zookeys.926.48741-treatment1.xml]

<!DOCTYPE tp:taxon-treatment
  PUBLIC "-//TaxonX//DTD Taxonomic Treatment Publishing DTD v0 20100105//EN" "tax-treatment-NSO.dtd">
<tp:taxon-treatment xmlns:tp="http://www.plazi.org/taxpub"><tp:treatment-meta><kwd-group><label>Taxon classification</label><kwd><named-content xmlns:xlink="http://www.w3.org/1999/xlink" content-type="kingdom">Animalia</named-content></kwd><kwd><named-content xmlns:xlink="http://www.w3.org/1999/xlink" content-type="order">Trombidiformes</named-content></kwd><kwd><named-content xmlns:xlink="http://www.w3.org/1999/xlink" content-type="family">Caeculidae</named-content></kwd></kwd-group><mixed-citation publication-type="journal"><person-group><name><surname>Bernard</surname><given-names>Jared</given-names></name><name><surname>Lumley</surname><given-names>Lisa M.</given-names></name><name><surname>Buck</surname><given-names>Matthias</given-names></name><name><surname>Cobb</surname><given-names>Tyler P.</given-names></name></person-group><article-title>A new species of rake-legged mite, <italic><tp:taxon-name><tp:taxon-name-part taxon-name-part-type="genus" reg="Caeculus">Caeculus</tp:taxon-name-part> <tp:taxon-name-part taxon-name-part-type="species" reg="cassiopeiae">cassiopeiae</tp:taxon-name-part></tp:taxon-name></italic> (<tp:taxon-name><tp:taxon-name-part taxon-name-part-type="order">Prostigmata</tp:taxon-name-part></tp:taxon-name>, <tp:taxon-name><tp:taxon-name-part taxon-name-part-type="family">Caeculidae</tp:taxon-name-part></tp:taxon-name>), from Canada and a systematic analysis of its genus</article-title><source>Zookeys</source><day>13</day><month>4</month><year>2020</year><volume>926</volume><fpage>1</fpage><lpage>23</lpage><pub-id pub-id-type="doi">10.3897/zookeys.926.48741</pub-id></mixed-citation></tp:treatment-meta><tp:nomenclature><tp:taxon-name><object-id xmlns:xlink="http://www.w3.org/1999/xlink" content-type="arpha" xlink:type="simple">DE2AB6DE-B683-5DCF-ADA4-A1678DF6EAA5</object-id>
              <tp:taxon-name-part taxon-name-part-type="genus" reg="Caeculus">Caeculus</tp:taxon-name-part>
              <tp:taxon-name-part taxon-name-part-type="species" reg="cassiopeiae">cassiopeiae</tp:taxon-name-part>
              <object-id xmlns:xlink="http://www.w3.org/1999/xlink" content-type="zoobank" xlink:type="simple">http://zoobank.org/BC876F53-B89C-4AEA-ABC7-EA8CA18B7F91</object-id>
            </tp:taxon-name><tp:taxon-authority>Bernard &amp; Lumley</tp:taxon-authority><tp:taxon-status xmlns:xlink="http://www.w3.org/1999/xlink" xlink:type="simple">sp. nov.</tp:taxon-status><xref ref-type="fig" rid="F1">Figures 1</xref><xref ref-type="fig" rid="F2">, 2</xref><xref ref-type="fig" rid="F3">, 3</xref><xref ref-type="fig" rid="F4">, 4</xref></tp:nomenclature><tp:treatment-sec sec-type="material" id="SECID0ET5AI"><title>Material examined.</title><p><bold><italic>Holotype</italic>.</bold> Canada • 1 ♀; Alberta, Medicine Hat, near Gas City Campground; <named-content xmlns:xlink="http://www.w3.org/1999/xlink" content-type="dwc:verbatimCoordinates" xlink:type="simple"><named-content content-type="geo-json" specific-use="{&#34;type&#34;:&#34;Point&#34;,&#34;coordinates&#34;:[-110.726000,50.037167]}" id="NCID0EB6AI" xlink:type="simple">50°2.23'N, 110°43.56'W</named-content></named-content>; elev. ca 700 m; 26–27 Jul. 2014; M. Buck leg.; yellow pan traps; arid SW slope and adjacent disturbed plain of <italic><tp:taxon-name><tp:taxon-name-part taxon-name-part-type="genus" reg="Agropyron">Agropyron</tp:taxon-name-part> <tp:taxon-name-part taxon-name-part-type="species" reg="cristatum">cristatum</tp:taxon-name-part></tp:taxon-name></italic> and <italic><tp:taxon-name><tp:taxon-name-part taxon-name-part-type="genus" reg="Medicago">Medicago</tp:taxon-name-part> <tp:taxon-name-part taxon-name-part-type="species" reg="sativa">sativa</tp:taxon-name-part></tp:taxon-name></italic>; det. J. Bernard and L. Lumley, 30 Aug. 2016; cleared in 85% lactic acid, dissected, and slide-mounted; <named-content xmlns:xlink="http://www.w3.org/1999/xlink" content-type="dwc:institutional_code" xlink:type="simple">PMAE</named-content> M00019466.</p><p><bold><italic>Paratype</italic>.</bold> Canada • 1 ♀; ibid.; stored in 95% <abbrev xmlns:xlink="http://www.w3.org/1999/xlink" xlink:title="ethyl alcohol" id="ABBRID0EIABI" xlink:type="simple">EtOH</abbrev>; <named-content xmlns:xlink="http://www.w3.org/1999/xlink" content-type="dwc:institutional_code" xlink:type="simple">PMAE</named-content> M00030967.</p></tp:treatment-sec><tp:treatment-sec sec-type="material" id="SECID0ERABI"><title>Other material.</title><p>Canada • 8 ♀♀; ibid.; 26 Jun. 2017; L. Lumley leg.; collected with paintbrush; hard dry soil surface; det. L. Lumley; stored in 95% <abbrev xmlns:xlink="http://www.w3.org/1999/xlink" xlink:title="ethyl alcohol" id="ABBRID0EXABI" xlink:type="simple">EtOH</abbrev>; <named-content xmlns:xlink="http://www.w3.org/1999/xlink" content-type="dwc:institutional_code" xlink:type="simple">PMAE</named-content> M00030972 to M00030979.</p></tp:treatment-sec><tp:treatment-sec sec-type="diagnosis" id="SECID0EABBI"><title>Diagnosis.</title><p>The five <italic>b</italic> setae on the centrodorsal opisthosoma are arranged in an M, three pairs of <italic>Pp</italic> setae are aligned on the posterior third of the aspidosoma, and trochanter III has three setae along anterolateral surface.</p></tp:treatment-sec><tp:treatment-sec sec-type="description" id="SECID0EKBBI"><title>Female description</title><p>(<italic>N</italic> = 2, all measurements in micrometres, μm).</p><p><bold><italic>Idiosoma dorsum</italic></bold> (Figs <xref ref-type="fig" rid="F1">1</xref>–<xref ref-type="fig" rid="F3">3</xref>). 1380–1592 = idiosomal length (<italic><abbrev xmlns:xlink="http://www.w3.org/1999/xlink" xlink:title="idiosomal length" id="ABBRID0EBCBI" xlink:type="simple">IL</abbrev></italic>); 1.920 × longer than greatest width (at level of posterior margin of mediodorsal opisthosomal sclerites) (718–829 = <italic><abbrev xmlns:xlink="http://www.w3.org/1999/xlink" xlink:title="idiosomal width" id="ABBRID0EHCBI" xlink:type="simple">IW</abbrev></italic>). Sclerites tawny with pale ridges, ochre to raw sienna between sclerites, translucent white setae (Fig. <xref ref-type="fig" rid="F1">1A</xref>). All clavate idiosomal setae barbed (Fig. <xref ref-type="fig" rid="F2">2C</xref>). Rostral region with dark brown anteriorly projecting naso bearing one pair elongated clavate setae <italic>Po</italic> (74–94, ~0.054 × <italic><abbrev xmlns:xlink="http://www.w3.org/1999/xlink" xlink:title="idiosomal length" id="ABBRID0EWCBI" xlink:type="simple">IL</abbrev></italic>), one median eye immediately inferior to base of naso (Fig. <xref ref-type="fig" rid="F3">3A</xref>), one pair long, thickened attenuate bothridial seta <italic>bo</italic> (162–188, ~0.118 × <italic><abbrev xmlns:xlink="http://www.w3.org/1999/xlink" xlink:title="idiosomal length" id="ABBRID0EBDBI" xlink:type="simple">IL</abbrev></italic>) with barbed distal end (Fig. <xref ref-type="fig" rid="F3">3C</xref>), each inserted in anterolaterally projecting bothridium posterolaterad to median eye. Aspidosoma length 485–560 (0.352 × <italic><abbrev xmlns:xlink="http://www.w3.org/1999/xlink" xlink:title="idiosomal length" id="ABBRID0EKDBI" xlink:type="simple">IL</abbrev></italic>), width 425–491 (0.592 × <italic><abbrev xmlns:xlink="http://www.w3.org/1999/xlink" xlink:title="idiosomal width" id="ABBRID0EPDBI" xlink:type="simple">IW</abbrev></italic>) anterior to eyes, posterior margin of sclerite 309–357 (0.430 × <italic><abbrev xmlns:xlink="http://www.w3.org/1999/xlink" xlink:title="idiosomal width" id="ABBRID0EUDBI" xlink:type="simple">IW</abbrev></italic>); pronounced furrow along length of medial axis containing three or four shallow longitudinal reticulated ridges, anterior furrow width 135–157 (~0.189 × <italic><abbrev xmlns:xlink="http://www.w3.org/1999/xlink" xlink:title="idiosomal width" id="ABBRID0EZDBI" xlink:type="simple">IW</abbrev></italic>), posterior furrow width 102–118 (~0.142 × <italic><abbrev xmlns:xlink="http://www.w3.org/1999/xlink" xlink:title="idiosomal width" id="ABBRID0E5DBI" xlink:type="simple">IW</abbrev></italic>), posterior furrow depth 35–41 (~0.050 × <italic><abbrev xmlns:xlink="http://www.w3.org/1999/xlink" xlink:title="idiosomal width" id="ABBRID0EDEBI" xlink:type="simple">IW</abbrev></italic>); two pairs procurved clavate <italic><abbrev xmlns:xlink="http://www.w3.org/1999/xlink" xlink:title="palp" id="ABBRID0EIEBI" xlink:type="simple">Pa</abbrev></italic> setae on anterior margin; none or one pair clavate <italic>Pm</italic> setae near corners of anterior margin; three pairs clavate <italic>Pp</italic> setae medial to eyes on posterior lateral margins, aligned parallel to mid-sagittal plane; area around eyes dark, posterior eyes 1.077 × diameter of anterior eyes (Fig. <xref ref-type="fig" rid="F2">2A</xref>), holotype with diminutive fourth <italic>Pp</italic> seta anterior to other three on right side. Centrodorsal opisthosomal sclerite trapezoidal, length 425–490 (0.308 × <italic><abbrev xmlns:xlink="http://www.w3.org/1999/xlink" xlink:title="idiosomal length" id="ABBRID0EXEBI" xlink:type="simple">IL</abbrev></italic>), posterior margin 477–552 (0.665 × <italic><abbrev xmlns:xlink="http://www.w3.org/1999/xlink" xlink:title="idiosomal width" id="ABBRID0E3EBI" xlink:type="simple">IW</abbrev></italic>); one pair clavate <italic>a1</italic> setae near anterior margin of sclerite midway between mid-sagittal plane and lateral margins; 2.5 pairs clavate <italic>b</italic> setae: <italic>b1</italic> pair anterior to mid-transverse plane and third of distance between mid-sagittal plane and lateral margins, <italic>b2</italic> pair posterior to mid-transverse plane and midway between mid-sagittal plane and lateral margins, one unpaired median <italic>bs</italic> seta present between anterior and posterior pairs, the five setae together forming M-shape; one or two pairs clavate <italic>c</italic> setae along posterior margin (sometimes <italic>c1</italic>, always <italic>c2</italic>) (Fig. <xref ref-type="fig" rid="F2">2A</xref>). Laterodorsal opisthosomal sclerites each bearing five or six clavate setae in tandem, two (<italic>a2</italic> and <italic>a3</italic>) near anterior margin, one or two <italic>b</italic> setae at middle of sclerite (always <italic>b3</italic>, sometimes <italic>b4</italic>), and two <italic>c</italic> setae near posterior margin (<italic>c3</italic> and <italic>c4</italic>); lyrifissure <italic>ia</italic> between <italic>a3</italic> and <italic>b3</italic>; lyrifissure <italic>im</italic> between <italic>b4</italic> and <italic>c3</italic> (Fig. <xref ref-type="fig" rid="F2">2A</xref>). Mediodorsal opisthosomal sclerites fused, bearing clavate <italic>d1</italic>, <italic>d2</italic>, and <italic>d3</italic> setal pairs, with or without unpaired median clavate <italic>ds</italic> seta slightly anterior to these; posterior opisthosomal sclerite length 0.161 × <italic><abbrev xmlns:xlink="http://www.w3.org/1999/xlink" xlink:title="idiosomal length" id="ABBRID0E4GBI" xlink:type="simple">IL</abbrev></italic>, bearing clavate <italic>e1</italic>, <italic>e2</italic>, and <italic>e3</italic> setal pairs and unpaired clavate <italic>es</italic> seta slightly anterior to these; lyrifissure <italic>ip</italic> near lateral margin between mediodorsal and posterior opisthosomal sclerites (Fig. <xref ref-type="fig" rid="F2">2A</xref>). Pluriposterior accessory sclerite bearing three clavate setae, including one unpaired median clavate <italic>hs</italic> seta (Fig. <xref ref-type="fig" rid="F2">2B</xref>).</p><fig id="F1" position="float" orientation="portrait"><object-id xmlns:xlink="http://www.w3.org/1999/xlink" content-type="doi" xlink:type="simple">10.3897/zookeys.926.48741.figure1</object-id><object-id xmlns:xlink="http://www.w3.org/1999/xlink" content-type="arpha" xlink:type="simple">C81389F0-62C0-5BD3-9682-30716B7315D6</object-id><label>Figure 1.</label><caption><p><italic><tp:taxon-name><tp:taxon-name-part taxon-name-part-type="genus" reg="Caeculus">Caeculus</tp:taxon-name-part> <tp:taxon-name-part taxon-name-part-type="species" reg="cassiopeiae">cassiopeiae</tp:taxon-name-part></tp:taxon-name></italic> sp. nov., female <bold>A</bold> micrograph showing coloration <bold>B</bold> habitus illustrating cerotegument texture. Scale bar: 0.5 mm.</p></caption><graphic xmlns:xlink="http://www.w3.org/1999/xlink" xlink:href="zookeys-926-001-g001.jpg" position="float" orientation="portrait" xlink:type="simple" id="oo_398993.jpg"><uri content-type="original_file" xlink:type="simple">https://binary.pensoft.net/fig/398993</uri></graphic></fig><p><bold><italic>Idiosoma venter</italic></bold> (Fig. <xref ref-type="fig" rid="F2">2B</xref>). Epimeres black to dark brown, cerotegument tawny, progenital valves dark sienna, aggenital sclerites raw sienna, adanal sclerites brown ochre, pseudanal sclerites raw sienna, translucent white setae. Epimeral setal formula (I–IV) 7-3-4-5. Epimeres I and II fused, anterior margin of epimere I bearing seven clavate setae, most proximal seta slightly less expanded than others and setae get progressively longer distally, distalmost ~76–120 (~0.071 × <italic><abbrev xmlns:xlink="http://www.w3.org/1999/xlink" xlink:title="idiosomal length" id="ABBRID0E4IBI" xlink:type="simple">IL</abbrev></italic>), epimere II with three clavate setae along anterior margin; epimeres III and IV fused (separate from I + II), epimere III with three clavate setae along anterior margin and one clavate seta midway along proximal margin, epimere IV with one clavate seta at anteroproximal margin, one clavate seta on midline a third epimeral length from proximal margin, and three clavate setae along posterior margin (Fig. <xref ref-type="fig" rid="F2">2B</xref>). Progenital valves (<italic><abbrev xmlns:xlink="http://www.w3.org/1999/xlink" xlink:title="progenital valve" id="ABBRID0EGJBI" xlink:type="simple">PG</abbrev></italic>) each with seven smooth acuminate simple setae; aggenital sclerites (<italic><abbrev xmlns:xlink="http://www.w3.org/1999/xlink" xlink:title="aggenital sclerite" id="ABBRID0ELJBI" xlink:type="simple">AG</abbrev></italic>) each with three clavate setae; surrounding ventral cuticle bearing nine pairs of clavate setae, including pair <italic>ag1</italic> between epimeres IV (Fig. <xref ref-type="fig" rid="F2">2B</xref>). Adanal sclerites (<italic><abbrev xmlns:xlink="http://www.w3.org/1999/xlink" xlink:title="adanal sclerite" id="ABBRID0EWJBI" xlink:type="simple">AD</abbrev></italic>) each bearing two clavate setae; pseudanal sclerites (<italic><abbrev xmlns:xlink="http://www.w3.org/1999/xlink" xlink:title="pseudanal sclerite" id="ABBRID0E2JBI" xlink:type="simple">PS</abbrev></italic>) each with three clavate setae; one unpaired medial clavate seta posterior to anus; lyrifissure <italic>ih</italic> laterad to anterior pseudanal sclerite (Fig. <xref ref-type="fig" rid="F2">2B</xref>).</p><fig id="F2" position="float" orientation="portrait"><object-id xmlns:xlink="http://www.w3.org/1999/xlink" content-type="doi" xlink:type="simple">10.3897/zookeys.926.48741.figure2</object-id><object-id xmlns:xlink="http://www.w3.org/1999/xlink" content-type="arpha" xlink:type="simple">4E89CE83-B1FF-5BC2-AFDE-C14A479FEF7F</object-id><label>Figure 2.</label><caption><p><italic><tp:taxon-name><tp:taxon-name-part taxon-name-part-type="genus" reg="Caeculus">Caeculus</tp:taxon-name-part> <tp:taxon-name-part taxon-name-part-type="species" reg="cassiopeiae">cassiopeiae</tp:taxon-name-part></tp:taxon-name></italic> sp. nov., female idiosoma <bold>A</bold> dorsum <bold>B</bold> venter; <italic><abbrev xmlns:xlink="http://www.w3.org/1999/xlink" xlink:title="progenital valve" id="ABBRID0E4KBI" xlink:type="simple">PG</abbrev></italic>, progenital valve; <italic><abbrev xmlns:xlink="http://www.w3.org/1999/xlink" xlink:title="aggenital sclerite" id="ABBRID0ECLBI" xlink:type="simple">AG</abbrev></italic>, aggenital sclerite; <italic><abbrev xmlns:xlink="http://www.w3.org/1999/xlink" xlink:title="adanal sclerite" id="ABBRID0EHLBI" xlink:type="simple">AD</abbrev></italic>, adanal sclerite; <italic><abbrev xmlns:xlink="http://www.w3.org/1999/xlink" xlink:title="pseudanal sclerite" id="ABBRID0EMLBI" xlink:type="simple">PS</abbrev></italic>, pseudanal sclerite <bold>C</bold> detail of <italic>bs</italic> seta, exemplifying typical clavate idiosomal seta. Scale bar: 0.5 mm (<bold>A, B</bold>).</p></caption><graphic xmlns:xlink="http://www.w3.org/1999/xlink" xlink:href="zookeys-926-001-g002.jpg" position="float" orientation="portrait" xlink:type="simple" id="oo_398994.jpg"><uri content-type="original_file" xlink:type="simple">https://binary.pensoft.net/fig/398994</uri></graphic></fig><p><bold><italic>Gnathosoma</italic></bold> (Figs <xref ref-type="fig" rid="F2">2B</xref>, <xref ref-type="fig" rid="F3">3A, B</xref>). Palps black, chelicerae dark brown, subcapitulum black to dark sienna, translucent white setae. All clavate setae barbed, all simple setae smooth. Palps (<italic><abbrev xmlns:xlink="http://www.w3.org/1999/xlink" xlink:title="palp" id="ABBRID0ELMBI" xlink:type="simple">PA</abbrev></italic>) five-segmented, setal formula, trochanter-tarsus, solenidia <italic>ω</italic> and eupathidia <italic>ζ</italic> in brackets: 0-2-1-5-10(1<italic>ω</italic>+1<italic>ζ</italic>); trochanter without setae; femur bearing two dorsal clavate setae midway along length, with proximal seta a third length of distal seta; genu bearing longest subclavate seta on tubercle at distal laterodorsal margin; tibia bearing five setae: one proximal anteroventral barbed spiniform seta, one laterodorsal spiniform seta with barbed distal end, one proximal dorsal elongated clavate seta, one distal dorsal barbed spiniform seta, and one posterolateral clavate seta (Fig. <xref ref-type="fig" rid="F3">3A</xref>); well-developed tarsus (Fig. <xref ref-type="fig" rid="F3">3B</xref>) bearing three dorsal smooth acuminate spiniform setae, one elongated spiniform seta with barbed distal end midway on ventral surface, one elongated barbed subclavate seta midway along posterolateral surface slightly distal to a minute solenidion <italic>ω</italic> recessed in large receptacle, one anterolateral smooth acuminate spiniform seta a third tarsal distance from distal end, one short smooth acuminate seta at distal posteroventral margin, two simple setae at distal end, and one eupathidium <italic>ζ</italic> posterior to one minute smooth spiniform seta at distal ventral margin. Chelicerae (<italic><abbrev xmlns:xlink="http://www.w3.org/1999/xlink" xlink:title="chelicera" id="ABBRID0EENBI" xlink:type="simple">CH</abbrev></italic>) each with fixed digit regressed to lobe and movable digit uncinate (Fig. <xref ref-type="fig" rid="F3">3A</xref>). Subcapitulum bearing two pairs of simple adoral <italic>or</italic> setae (Fig. <xref ref-type="fig" rid="F3">3A</xref>) and two pairs of elongated thickened acuminate simple hypostomal setae <italic>m</italic> and <italic>n</italic> along base of hypostome, <italic>m</italic> medial to and slightly longer (53–63, ~0.039 × <italic><abbrev xmlns:xlink="http://www.w3.org/1999/xlink" xlink:title="idiosomal length" id="ABBRID0EZNBI" xlink:type="simple">IL</abbrev></italic>) than <italic>n</italic> (Fig. <xref ref-type="fig" rid="F2">2B</xref>).</p><fig id="F3" position="float" orientation="portrait"><object-id xmlns:xlink="http://www.w3.org/1999/xlink" content-type="doi" xlink:type="simple">10.3897/zookeys.926.48741.figure3</object-id><object-id xmlns:xlink="http://www.w3.org/1999/xlink" content-type="arpha" xlink:type="simple">6D8A0805-7A54-55C7-9267-039B23F055AA</object-id><label>Figure 3.</label><caption><p><italic><tp:taxon-name><tp:taxon-name-part taxon-name-part-type="genus" reg="Caeculus">Caeculus</tp:taxon-name-part> <tp:taxon-name-part taxon-name-part-type="species" reg="cassiopeiae">cassiopeiae</tp:taxon-name-part></tp:taxon-name></italic> sp. nov., female <bold>A</bold> anterodorsal view of rostrum and gnathosoma <bold>B</bold> detail of palp tarsus <bold>C</bold> detail of distal bothridial seta. Abbreviations: <italic><abbrev xmlns:xlink="http://www.w3.org/1999/xlink" xlink:title="chelicera" id="ABBRID0E4OBI" xlink:type="simple">CH</abbrev></italic>, chelicera; <italic><abbrev xmlns:xlink="http://www.w3.org/1999/xlink" xlink:title="palp" id="ABBRID0ECPBI" xlink:type="simple">PA</abbrev></italic>, palp; <italic>bo</italic>, bothridial seta; <italic>d</italic>, dorsal; <italic>df</italic>, reduced fixed cheliceral digit; <italic>dm</italic>, movable cheliceral digit; <italic>ζ</italic>, eupathidium; <italic>hyp</italic>, hypostome; <italic>l</italic>”, posterolateral; <italic>ld</italic>, laterodorsal; <italic>me</italic>, median eye; <italic>Po</italic>, naso seta; <italic>ω</italic>, solenidion; <italic>v</italic>’, anteroventral; <italic>v</italic>, ventral; <italic>v</italic>”, posteroventral. Scale bar: 0.1 mm (<bold>A</bold>).</p></caption><graphic xmlns:xlink="http://www.w3.org/1999/xlink" xlink:href="zookeys-926-001-g003.jpg" position="float" orientation="portrait" xlink:type="simple" id="oo_398995.jpg"><uri content-type="original_file" xlink:type="simple">https://binary.pensoft.net/fig/398995</uri></graphic></fig><p><bold><italic>Legs</italic></bold> (Fig. <xref ref-type="fig" rid="F4">4</xref>). Black with translucent white setae. All clavate setae barbed, all rake/spiniform setae smooth. Formulae of leg setae (including rake setae), trochanter-tarsus, tarsal bothridial setae <italic>bt</italic>, solenidia <italic>φ</italic>/<italic>ω</italic>, eupathidia <italic>ζ</italic>, microseta <italic>κ</italic>”, and famulus <italic>ε</italic> in brackets: leg I 5/6–8+3(1<italic>ζ</italic>)–21(2<italic>ζ</italic>)–22(1<italic>φ</italic>+1<italic>ζ</italic>+1<italic>κ</italic>”)–12(1<italic>ω</italic>+5<italic>ζ</italic>+1<italic>ε</italic>); leg II 5–10+4–16–17(1<italic>φ</italic>)–14(1<italic>ω</italic>+1<italic>ε</italic>); leg III 7–5+2(2<italic>ζ</italic>)–9(1<italic>ζ</italic>)–15(1<italic>φ</italic>+1<italic>ζ</italic>)–9(1<italic>bt</italic>+1<italic>ζ</italic>); leg IV 7–2(1<italic>ζ</italic>)+3(2<italic>ζ</italic>)–9(1<italic>ζ</italic>)–13(2<italic>ζ</italic>)–13(1<italic>bt</italic>+1<italic>ω</italic>). Leg I length 1301–1502 (~0.943 × <italic><abbrev xmlns:xlink="http://www.w3.org/1999/xlink" xlink:title="idiosomal length" id="ABBRID0EPSBI" xlink:type="simple">IL</abbrev></italic>; Fig. <xref ref-type="fig" rid="F4">4A</xref>); trochanter I bearing three procurved clavate setae on tubercles along anterolateral margin, two or three dorsal clavate setae; basifemur I with one rake seta on anteroventral margin and one rake seta on posteroventral surface; telofemur I with one rake seta on anteroventral margin and one eupathidium <italic>ζ</italic> a third the length from distal end on posteroventral margin; genu I with two anteroventral rake setae, one elongated anteroventral subclavate seta near proximal margin aligned with rake setae, three anterolateral clavate setae, one short anterolateral eupathidium <italic>ζ</italic> near distal margin, five clavate dorsal setae, five posterolateral setae with middle seta elongated subclavate and remainder clavate, one short eupathidium <italic>ζ</italic> near distal posterolateral margin, five posteroventral setae with most proximal clavate, followed by one rake seta and three elongated subclavate setae; tibia I with four anteroventral rake setae, one elongated spiniform seta near proximal anteroventral margin in line with rake setae, four anterolateral clavate setae, five clavate dorsal setae, four posterolateral clavate setae, three posteroventral rake setae, and one spiniform seta on posteroventral surface proximad to rake setae, and the following three near distal anterolateral margin, most distal to least: one microseta <italic>κ</italic>”, one recessed solenidion <italic>φ</italic> in large receptacle, and one eupathidium <italic>ζ</italic>; tarsus I bearing four spiniform setae along each anterolateral, posterolateral, and posteroventral margins, one recessed solenidion <italic>ω</italic> in large receptacle situated a third the tarsal length from distal end on dorsal surface (Fig. <xref ref-type="fig" rid="F4">4E</xref>), one famulus <italic>ε</italic> midway along anteroventral surface, and eupathidia <italic>ζ</italic> at the following locations: proximal dorsal surface, midway along posterolateral margin, a tenth the tarsal length from distal end on posteroventral margin, at distal anteroventral margin, and at distal anterolateral margin. Remaining clavate setation for leg I as in Fig. <xref ref-type="fig" rid="F4">4A</xref>. Chaetotaxy of other legs as in Fig. <xref ref-type="fig" rid="F4">4B–D</xref>. Basifemur II with one elongated barbed subclavate seta midway along posteroventral surface; genu II with one rake seta a third the distance along posteroventral surface; tibia II with three posteroventral rake setae, one dorsal solenidion <italic>φ</italic> near distal margin; tarsus II bearing one recessed solenidion <italic>ω</italic> in large receptacle a third length from distal end on dorsal surface, slightly distal to one anteroventral famulus <italic>ε</italic> (Fig. <xref ref-type="fig" rid="F4">4B</xref>). Trochanter III with three anterolateral clavate setae and two or three dorsal clavate setae; tibia III with one solenidion <italic>φ</italic> near distal margin on dorsal surface (Fig. <xref ref-type="fig" rid="F4">4C</xref>). Tarsi III and IV each with one elongated smooth slender bothridial seta <italic>bt</italic> a quarter of the length from distal margin on dorsal surface (125–145 [~0.091 × <italic><abbrev xmlns:xlink="http://www.w3.org/1999/xlink" xlink:title="idiosomal length" id="ABBRID0EIUBI" xlink:type="simple">IL</abbrev></italic>] on tarsus III; 143–166 [~0.104 × <italic><abbrev xmlns:xlink="http://www.w3.org/1999/xlink" xlink:title="idiosomal length" id="ABBRID0ENUBI" xlink:type="simple">IL</abbrev></italic>] on tarsus IV); tarsus IV with one solenidion <italic>ω</italic> a third the length from distal end on dorsal surface (Fig. <xref ref-type="fig" rid="F4">4C, D</xref>). Tarsal claws on all legs equal in size.</p><p><bold>Male</bold> and immatures unknown.</p><fig id="F4" position="float" orientation="portrait"><object-id xmlns:xlink="http://www.w3.org/1999/xlink" content-type="doi" xlink:type="simple">10.3897/zookeys.926.48741.figure4</object-id><object-id xmlns:xlink="http://www.w3.org/1999/xlink" content-type="arpha" xlink:type="simple">FAA6F882-448E-5F26-BA75-FE97949DDC5A</object-id><label>Figure 4.</label><caption><p><italic><tp:taxon-name><tp:taxon-name-part taxon-name-part-type="genus" reg="Caeculus">Caeculus</tp:taxon-name-part> <tp:taxon-name-part taxon-name-part-type="species" reg="cassiopeiae">cassiopeiae</tp:taxon-name-part></tp:taxon-name></italic> sp. nov., female <bold>A–D</bold> dorsal view of legs I–IV <bold>E</bold> detail of solenidion <italic>ω</italic> on tarsus I. Scale bar: 0.5 mm (<bold>A–D</bold>). Abbreviations: <italic>ε</italic>, famulus; <italic>ζ</italic>, eupathidium; <italic>κ</italic>”, microseta; <italic>φ</italic>, tibial solenidion; <italic>ω</italic>, tarsal solenidion; <italic>bt</italic>, tarsal bothridial seta; <italic>d</italic>, dorsal; <italic>l</italic>’, anterolateral; <italic>l</italic>”, posterolateral; <italic>v</italic>’, anteroventral; <italic>v</italic>, ventral; <italic>v</italic>”, posteroventral.</p></caption><graphic xmlns:xlink="http://www.w3.org/1999/xlink" xlink:href="zookeys-926-001-g004.jpg" position="float" orientation="portrait" xlink:type="simple" id="oo_398996.jpg"><uri content-type="original_file" xlink:type="simple">https://binary.pensoft.net/fig/398996</uri></graphic></fig></tp:treatment-sec><tp:treatment-sec sec-type="etymology" id="SECID0ETWBI"><title>Etymology.</title><p>The <italic>b</italic> setal arrangement on the centrodorsal opisthosoma resembles the five-star constellation named for Cassiopeia, the vain wife of King Cepheus in Greek mythology. The constellation is also known as the “Celestial M” given its orientation to the horizon when it ascends in the night sky on its arc around Polaris, and is known as the “Celestial W” as it sets. Cassiopeia’s rise is most observable in the evenings during northern autumns. The genitive epithet abides by Articles 11.9.1.3 and 31.1.2 of the International Code of Zoological Nomenclature, and hence means “Cassiopeia’s rake-legged mite.”</p></tp:treatment-sec><tp:treatment-sec sec-type="Ethology" id="SECID0E2WBI"><title>Ethology.</title><p>We observed individuals both walking and motionless with legs I positioned in a raptorial manner above the soil surface. A captive individual consumed a prostigmatan we collected from the same exposed soil.</p></tp:treatment-sec></tp:taxon-treatment>
