# Supplementary material for: A new species of rake-legged mite, Caeculus cassiopeiae (Prostigmata, Caeculidae), from Canada and a systematic analysis of its genus
Source: Zookeys. 2020 Apr 13;926:1–23. doi: 10.3897/zookeys.926.48741 (PMC7170984; doi:10.3897/zookeys.926.48741)
Supplement: XML Treatment for Caeculus cremnicolus [file zookeys.926.48741-treatment2.xml]

<!DOCTYPE tp:taxon-treatment
  PUBLIC "-//TaxonX//DTD Taxonomic Treatment Publishing DTD v0 20100105//EN" "tax-treatment-NSO.dtd">
<tp:taxon-treatment xmlns:tp="http://www.plazi.org/taxpub"><tp:treatment-meta><kwd-group><label>Taxon classification</label><kwd><named-content xmlns:xlink="http://www.w3.org/1999/xlink" content-type="kingdom">Animalia</named-content></kwd><kwd><named-content xmlns:xlink="http://www.w3.org/1999/xlink" content-type="order">Trombidiformes</named-content></kwd><kwd><named-content xmlns:xlink="http://www.w3.org/1999/xlink" content-type="family">Caeculidae</named-content></kwd></kwd-group><mixed-citation publication-type="journal"><person-group><name><surname>Bernard</surname><given-names>Jared</given-names></name><name><surname>Lumley</surname><given-names>Lisa M.</given-names></name><name><surname>Buck</surname><given-names>Matthias</given-names></name><name><surname>Cobb</surname><given-names>Tyler P.</given-names></name></person-group><article-title>A new species of rake-legged mite, <italic><tp:taxon-name><tp:taxon-name-part taxon-name-part-type="genus" reg="Caeculus">Caeculus</tp:taxon-name-part> <tp:taxon-name-part taxon-name-part-type="species" reg="cassiopeiae">cassiopeiae</tp:taxon-name-part></tp:taxon-name></italic> (<tp:taxon-name><tp:taxon-name-part taxon-name-part-type="order">Prostigmata</tp:taxon-name-part></tp:taxon-name>, <tp:taxon-name><tp:taxon-name-part taxon-name-part-type="family">Caeculidae</tp:taxon-name-part></tp:taxon-name>), from Canada and a systematic analysis of its genus</article-title><source>Zookeys</source><day>13</day><month>4</month><year>2020</year><volume>926</volume><fpage>1</fpage><lpage>23</lpage><pub-id pub-id-type="doi">10.3897/zookeys.926.48741</pub-id></mixed-citation></tp:treatment-meta><tp:nomenclature><tp:taxon-name><object-id xmlns:xlink="http://www.w3.org/1999/xlink" content-type="arpha" xlink:type="simple">91D1FE08-0AE8-5BF9-9DD9-0CE7A2E3A4A8</object-id>
              <tp:taxon-name-part taxon-name-part-type="genus" reg="Caeculus">Caeculus</tp:taxon-name-part>
              <tp:taxon-name-part taxon-name-part-type="species" reg="cremnicolus">cremnicolus</tp:taxon-name-part>
            </tp:taxon-name><tp:taxon-authority>Enns, 1958</tp:taxon-authority><xref ref-type="fig" rid="F5">Figure 5</xref></tp:nomenclature><tp:treatment-sec sec-type="material" id="SECID0EIYBI"><title>Material examined.</title><p>Canada • 2 ♀♀, 1 deutonymph, 1 tritonymph; Alberta, Waterton Lakes National Park; 29 Jul. 1980; E.E. Lindquist leg.; under rocks in canyon bottom; det. J. Bernard, 4 Mar. 2015; slide-mounted; <named-content xmlns:xlink="http://www.w3.org/1999/xlink" content-type="dwc:institutional_code" xlink:type="simple">CNCI</named-content> • 1 ♀, 2 deutonymphs, 1 tritonymph; Alberta, Writing-on-Stone Provincial Park; 12 Aug. 1978; E.E. Lindquist leg.; under rocks in hoodoo area [hoodoo = rock column formed by soft sediment eroding under harder sediment]; det. J. Bernard, 4 Mar. 2015; slide-mounted; <named-content xmlns:xlink="http://www.w3.org/1999/xlink" content-type="dwc:institutional_code" xlink:type="simple">CNCI</named-content>.</p></tp:treatment-sec><tp:treatment-sec sec-type="Previously known localities" id="SECID0EYYBI"><title>Previously known localities.</title><p>USA – Arkansas, Buffalo National River, Boen Gulf and Steel Creek; Petit Jean State Park (<xref ref-type="bibr" rid="B44">Skvarla et al. 2013</xref>) – Missouri, Baskett Wildlife Research and Education Area, Devil’s Backbone; Easley; Wilton (holotype) (<xref ref-type="bibr" rid="B12">Enns 1958</xref>).</p></tp:treatment-sec><tp:treatment-sec sec-type="diagnosis" id="SECID0EGZBI"><title>Diagnosis.</title><p>Distinguished by its unfused mediodorsal opisthosomal sclerites, by its dark sclerites in adult mites, and by three barbed clavate <italic>b</italic> setae on the centrodorsal opisthosoma arranged in a triangle.</p><fig id="F5" position="float" orientation="portrait"><object-id xmlns:xlink="http://www.w3.org/1999/xlink" content-type="doi" xlink:type="simple">10.3897/zookeys.926.48741.figure5</object-id><object-id xmlns:xlink="http://www.w3.org/1999/xlink" content-type="arpha" xlink:type="simple">C9FC80F3-F00A-59C6-AF07-E17EF64F7F59</object-id><label>Figure 5.</label><caption><p><italic><tp:taxon-name><tp:taxon-name-part taxon-name-part-type="genus" reg="Caeculus">Caeculus</tp:taxon-name-part> <tp:taxon-name-part taxon-name-part-type="species" reg="cremnicolus">cremnicolus</tp:taxon-name-part></tp:taxon-name></italic>, female. Micrograph of dorsal idiosoma, collected and slide mounted in 1978 by E.E. Lindquist. Scale bar: 0.5 mm.</p></caption><graphic xmlns:xlink="http://www.w3.org/1999/xlink" xlink:href="zookeys-926-001-g005.jpg" position="float" orientation="portrait" xlink:type="simple" id="oo_398997.jpg"><uri content-type="original_file" xlink:type="simple">https://binary.pensoft.net/fig/398997</uri></graphic></fig></tp:treatment-sec><ref-list><ref id="B44"><mixed-citation xmlns:xlink="http://www.w3.org/1999/xlink" xlink:type="simple"><person-group><name name-style="western"><surname>Skvarla</surname><given-names>MJ</given-names></name><name name-style="western"><surname>Fisher</surname><given-names>JR</given-names></name><name name-style="western"><surname>Dowling</surname><given-names>APG</given-names></name></person-group> (<year>2013</year>) <article-title>On some mites (<tp:taxon-name><tp:taxon-name-part taxon-name-part-type="subclass">Acari</tp:taxon-name-part></tp:taxon-name>: <tp:taxon-name><tp:taxon-name-part taxon-name-part-type="order">Prostigmata</tp:taxon-name-part></tp:taxon-name>) from the Interior Highlands: descriptions of the male, immature stages, and female reproductive system of <italic><tp:taxon-name><tp:taxon-name-part taxon-name-part-type="genus">Pseudocheylus</tp:taxon-name-part> <tp:taxon-name-part taxon-name-part-type="species">americanus</tp:taxon-name-part></tp:taxon-name></italic> (Ewing, 1909) and some new state records for Arkansas.</article-title><source>Zootaxa</source><volume>3641</volume>: <fpage>401</fpage>–<lpage>419</lpage>. <ext-link xlink:type="simple" ext-link-type="doi" xlink:href="10.11646/zootaxa.3641.4.7">https://doi.org/10.11646/zootaxa.3641.4.7</ext-link></mixed-citation></ref><ref id="B12"><mixed-citation xmlns:xlink="http://www.w3.org/1999/xlink" xlink:type="simple"><person-group><name name-style="western"><surname>Enns</surname><given-names>WR</given-names></name></person-group> (<year>1958</year>) <article-title>A new species of rake-legged mite from Missouri (<tp:taxon-name><tp:taxon-name-part taxon-name-part-type="subclass">Acarina</tp:taxon-name-part></tp:taxon-name>, <tp:taxon-name><tp:taxon-name-part taxon-name-part-type="family">Caeculidae</tp:taxon-name-part></tp:taxon-name>).</article-title><source>Journal of Kansas Entomological Society</source><volume>31</volume>: <fpage>107</fpage>–<lpage>113</lpage>. <ext-link xlink:type="simple" ext-link-type="uri" xlink:href="https://www.jstor.org/stable/25082279">https://www.jstor.org/stable/25082279</ext-link></mixed-citation></ref></ref-list></tp:taxon-treatment>
